# Supplementary material for: Formation and Thermal Stability of Ordered Self-Assembled Monolayers by the Adsorption of Amide-Containing Alkanethiols on Au(111)
Source: Int J Mol Sci. 2023 Feb 7;24(4):3241. doi: 10.3390/ijms24043241 (PMC9967528; doi:10.3390/ijms24043241)
Supplement: Supplementary file 1 [file ijms-24-03241-s001.zip]

Archive with 1 entries (1 files):
- ijms-2187238-supplementary.pdf
